# Supplementary material for: A fully automated noncontrast CT 3‐D reconstruction algorithm enabled accurate anatomical demonstration for lung segmentectomy
Source: Thorac Cancer. 2022 Feb 9;13(6):795–803. doi: 10.1111/1759-7714.14322 (PMC8930461; doi:10.1111/1759-7714.14322)
Supplement: Supplementary file 2 — Table S1 Supplementary Tables. [file TCA-13-795-s001.zip]

Archive with 2 entries (2 files):
- TCA_14322_Supplementary table 5.docx
- TCA_14322_Supplementary table.pdf
